# Supplementary material for: N-Doped Biochar from Lignocellulosic Biomass for Preparation of Adsorbent: Characterization, Kinetics and Application
Source: Polymers (Basel). 2022 Sep 17;14(18):3889. doi: 10.3390/polym14183889 (PMC9503327; doi:10.3390/polym14183889)
Supplement: Supplementary file 1 [file polymers-14-03889-s001.zip]

Archive with 1 entries (1 files):
- polymers-1878838-supplementary.pdf
